# Supplementary material for: Covariation of taxonomic and functional facets of β-diversity in Chilean freshwater fish assemblages: Implications for current and future processes of biotic homogenization
Source: PLoS One. 2023 Feb 9;18(2):e0281483. doi: 10.1371/journal.pone.0281483 (PMC9910725; doi:10.1371/journal.pone.0281483)
Supplement: S1 Table — For each basin the occurrence of native and exotic species is indicated by 1 = Present; 0 = Absent; 1/0 = Extirpated. The conservation status of native species is indicated as: CR = Critically endangered; EN = Endangered; VU = Vulnerable; NT = Near threatened; LC = Least concern;— = Not evaluated (MMA 2021). For native and exotic species, brackets are ordered as: [historical presence, current presence, presence in Future 1 assemblage], presence in Future 2 assemblage]. (XLSX) [file pone.0281483.s001.xlsx]

## Sheet: Supplemental 1
S1 Table. Data matrix with freshwater fish species, origin, status, and occurrence at 20 basins in continental Chile. For each basin the occurrence of native and exotic species is indicated by 1= Present; 0= Absent; 1/0= Extirpated. The conservation status of native species is indicated as: CR= Critically endangered; EN= Endangered; VU= Vulnerable; NT= Near threatened; LC= Least concern; - = Not …
Native species	Conservation status	Basins
		Elq	Lim	Cho	Aco	Mai	Rap	Mat	Mau	Ita	And	Bio	Imp	Tol	Val	Bue	Mal	Pal	Cis	Ays	Bak
Aplochiton marinus Eigenmann, 1928	EN	[0,0,0,0]	[0,0,0,0]	[0,0,0,0]	[0,0,0,0]	[0,0,0,0]	[0,0,0,0]	[0,0,0,0]	[0,0,0,0]	[0,0,0,0]	[0,0,0,0]	[0,0,0,0]	[0,0,0,0]	[0,0,0,0]	[1,1,0,0]	[0,0,0,0]	[0,0,0,0]	[0,0,0,0]	[0,0,0,0]	[0,0,0,0]	[1,1,0,0]
Aplochiton taeniatus Jenyns, 1842	EN	[0,0,0,0]	[0,0,0,0]	[0,0,0,0]	[0,0,0,0]	[0,0,0,0]	[0,0,0,0]	[0,0,0,0]	[0,0,0,0]	[0,0,0,0]	[0,0,0,0]	[0,0,0,0]	[0,0,0,0]	[1,1,0,0]	[1,1,0,0]	[1,1,0,0]	[1,1,0,0]	[1,1,0,0]	[1,1,0,0]	[1,1,0,0]	[1,1,0,0]
Aplochiton zebra (Jenyns, 1842)	EN	[0,0,0,0]	[0,0,0,0]	[0,0,0,0]	[0,0,0,0]	[0,0,0,0]	[0,0,0,0]	[0,0,0,0]	[0,0,0,0]	[0,0,0,0]	[0,0,0,0]	[1,1,0,0]	[1,1,0,0]	[1,1,0,0]	[1,1,0,0]	[1,1,0,0]	[1,1,0,0]	[1,1,0,0]	[1,1,0,0]	[1,1,0,0]	[1,1,0,0]
Basilichthys microlepidotus (Jenyns,1841)	VU(VII to the north), NT(VIII to the south)	[1,1,1,0]	[1,1,1,0]	[1,1,1,0]	[1,1,1,0]	[1,1,1,0]	[1,1,1,0]	[1,1,1,0]	[1,1,1,0]	[1,1,1,0]	[1,1,1,1]	[1,1,1,1]	[1,1,1,1]	[1,1,1,1]	[1,1,1,1]	[1,1,1,1]	[1,1,1,1]	[0,0,0,0]	[0,0,0,0]	[0,0,0,0]	[0,0,0,0]
Brachygalaxias bullocki (Regan, 1908)	VU	[0,0,0,0]	[0,0,0,0]	[0,0,0,0]	[0,0,0,0]	[0,0,0,0]	[0,0,0,0]	[0,0,0,0]	[0,0,0,0]	[1,1,1,0]	[1,1,1,0]	[1,1,1,0]	[1,1,1,0]	[1,1,1,0]	[1,1,1,0]	[1,1,1,0]	[1,1,1,0]	[0,0,0,0]	[0,0,0,0]	[0,0,0,0]	[0,0,0,0]
Brachygalaxias gothei Busse, 1982	-	[0,0,0,0]	[0,0,0,0]	[0,0,0,0]	[0,0,0,0]	[0,0,0,0]	[0,0,0,0]	[0,0,0,0]	[1,1,1,1]	[0,0,0,0]	[0,0,0,0]	[0,0,0,0]	[0,0,0,0]	[0,0,0,0]	[0,0,0,0]	[0,0,0,0]	[0,0,0,0]	[0,0,0,0]	[0,0,0,0]	[0,0,0,0]	[0,0,0,0]
Bullockia maldonadoi (Eigenmann, 1928)	EN	[0,0,0,0]	[0,0,0,0]	[0,0,0,0]	[0,0,0,0]	[0,0,0,0]	[0,0,0,0]	[0,0,0,0]	[0,0,0,0]	[1,1,0,0]	[1,1,0,0]	[1,1,0,0]	[1,1,0,0]	[0,0,0,0]	[0,0,0,0]	[0,0,0,0]	[0,0,0,0]	[0,0,0,0]	[0,0,0,0]	[0,0,0,0]	[0,0,0,0]
Cheirodon austral Eigenmann, 1928	VU	[0,0,0,0]	[0,0,0,0]	[0,0,0,0]	[0,0,0,0]	[0,0,0,0]	[0,0,0,0]	[0,0,0,0]	[0,0,0,0]	[0,0,0,0]	[0,0,0,0]	[0,0,0,0]	[0,0,0,0]	[0,0,0,0]	[1,1,1,0]	[1,1,1,0]	[1,1,1,0]	[0,0,0,0]	[0,0,0,0]	[0,0,0,0]	[0,0,0,0]
Cheirodon galusdae Eigenmann, 1928	VU	[0,0,0,0]	[0,0,0,0]	[0,0,0,0]	[0,0,0,0]	[0,0,0,0]	[0,0,0,0]	[1,1,1,0]	[1,1,1,0]	[1,1,1,0]	[1,1,1,0]	[1,1,1,0]	[1,1,1,0]	[0,0,0,0]	[0,0,0,0]	[0,0,0,0]	[0,0,0,0]	[0,0,0,0]	[0,0,0,0]	[0,0,0,0]	[0,0,0,0]
Cheirodon kiliani Campos, 1982	EN-R	[0,0,0,0]	[0,0,0,0]	[0,0,0,0]	[0,0,0,0]	[0,0,0,0]	[0,0,0,0]	[0,0,0,0]	[0,0,0,0]	[0,0,0,0]	[0,0,0,0]	[0,0,0,0]	[0,0,0,0]	[0,0,0,0]	[1,1,0,0]	[0,0,0,0]	[0,0,0,0]	[0,0,0,0]	[0,0,0,0]	[0,0,0,0]	[0,0,0,0]
Cheirodon pisciculus Girard, 1855	VU	[1,1,1,0]	[1,1,1,0]	[1,1,1,0]	[1,1,1,0]	[1,1,1,0]	[1,1,1,0]	[0,0,0,0]	[0,0,0,0]	[0,0,0,0]	[0,0,0,0]	[0,0,0,0]	[0,0,0,0]	[0,0,0,0]	[0,0,0,0]	[0,0,0,0]	[0,0,0,0]	[0,0,0,0]	[0,0,0,0]	[0,0,0,0]	[0,0,0,0]
Diplomystes camposensis Arratia, 1987	EN	[0,0,0,0]	[0,0,0,0]	[0,0,0,0]	[0,0,0,0]	[0,0,0,0]	[0,0,0,0]	[0,0,0,0]	[0,0,0,0]	[0,0,0,0]	[0,0,0,0]	[0,0,0,0]	[0,0,0,0]	[0,0,0,0]	[1,1,0,0]	[0,0,0,0]	[0,0,0,0]	[0,0,0,0]	[0,0,0,0]	[0,0,0,0]	[0,0,0,0]
Diplomystes chilensis (Molina, 1782)	EN-R	[0,0,0,0]	[0,0,0,0]	[0,0,0,0]	[0,0,0,0]	[0,0,0,0]	[0,0,0,0]	[1,0,0,0]	[0,0,0,0]	[0,0,0,0]	[0,0,0,0]	[0,0,0,0]	[0,0,0,0]	[0,0,0,0]	[0,0,0,0]	[0,0,0,0]	[0,0,0,0]	[0,0,0,0]	[0,0,0,0]	[0,0,0,0]	[0,0,0,0]
Diplomystes incognitus Arratia& Quezada-Romegialli, 2017	EN-R	[0,0,0,0]	[0,0,0,0]	[0,0,0,0]	[0,0,0,0]	[0,0,0,0]	[1,1,0,0]	[1,1,0,0]	[1,1,0,0]	[1,1,0,0]	[0,0,0,0	[0,0,0,0]	[0,0,0,0]	[0,0,0,0]	[0,0,0,0]	[0,0,0,0]	[0,0,0,0]	[0,0,0,0]	[0,0,0,0]	[0,0,0,0]	[0,0,0,0]
Olivaichthys viedmensis (Mac Donagh, 1931)	-	[0,0,0,0]	[0,0,0,0]	[0,0,0,0]	[0,0,0,0]	[0,0,0,0]	[0,0,0,0]	[0,0,0,0]	[0,0,0,0]	[0,0,0,0]	[0,0,0,0]	[0,0,0,0]	[0,0,0,0]	[0,0,0,0]	[0,0,0,0]	[0,0,0,0]	[0,0,0,0]	[0,0,0,0]	[0,0,0,0]	[0,0,0,0]	[1,1,1,1]
Diplomystes nahuelbutaensis Arratia, 1987	EN	[0,0,0,0]	[0,0,0,0]	[0,0,0,0]	[0,0,0,0]	[0,0,0,0]	[0,0,0,0]	[0,0,0,0]	[0,0,0,0]	[0,0,0,0]	[0,0,0,0]	[1,1,0,0]	[1,1,0,0]	[0,0,0,0]	[0,0,0,0]	[0,0,0,0]	[0,0,0,0]	[0,0,0,0]	[0,0,0,0]	[0,0,0,0]	[0,0,0,0]
Galaxias globiceps Eigenmann, 1928	EN-R	[0,0,0,0]	[0,0,0,0]	[0,0,0,0]	[0,0,0,0]	[0,0,0,0]	[0,0,0,0]	[0,0,0,0]	[0,0,0,0]	[0,0,0,0]	[0,0,0,0]	[0,0,0,0]	[0,0,0,0]	[0,0,0,0]	[0,0,0,0]	[0,0,0,0]	[1,1,0,0]	[0,0,0,0]	[0,0,0,0]	[0,0,0,0]	[0,0,0,0]
Galaxias maculatus (Jenyns, 1842)	VU(VII to the north), LC(VIII to the south)	[1,1,1,0]	[1,1,1,0]	[1,1,1,0]	[1,1,1,0]	[1,1,1,0]	[1,1,1,0]	[1,1,1,0]	[1,1,1,0]	[1,1,1,1]	[1,1,1,1]	[1,1,1,1]	[1,1,1,1]	[1,1,1,1]	[1,1,1,1]	[1,1,1,1]	[1,1,1,1]	[1,1,1,1]	[1,1,1,1]	[1,1,1,1]	[1,1,1,1]
Galaxias platei Steindachner, 1898	LC	[0,0,0,0]	[0,0,0,0]	[0,0,0,0]	[0,0,0,0]	[0,0,0,0]	[0,0,0,0]	[0,0,0,0]	[0,0,0,0]	[0,0,0,0]	[0,0,0,0]	[0,0,0,0]	[0,0,0,0]	[1,1,1,1]	[1,1,1,1]	[1,1,1,1]	[1,1,1,1]	[1,1,1,1]	[1,1,1,1]	[1,1,1,1]	[1,1,1,1]
Hatcheria macraei (Girard, 1855)	VU	[0,0,0,0]	[0,0,0,0]	[0,0,0,0]	[0,0,0,0]	[0,0,0,0]	[0,0,0,0]	[0,0,0,0]	[0,0,0,0]	[0,0,0,0]	[0,0,0,0]	[0,0,0,0]	[1,1,1,0]	[1,1,1,0]	[1,1,1,0]	[1,1,1,0]	[0,0,0,0]	[1,1,1,0]	[1,1,1,0]	[1,1,1,0]	[1,1,1,0]
Nematogenys inermis (Guichenot, 1848)	EN	[0,0,0,0]	[0,0,0,0]	[0,0,0,0]	[0,0,0,0]	[1,1,0,0]	[1,1,0,0]	[1,1,0,0]	[1,1,0,0]	[1,1,0,0]	[1,1,0,0]	[1,1,0,0]	[1,1,0,0]	[0,0,0,0]	[0,0,0,0]	[0,0,0,0]	[0,0,0,0]	[0,0,0,0]	[0,0,0,0]	[0,0,0,0]	[0,0,0,0]
Odontesthes brevianalis (Günther, 1880)	VU	[1,1,1,0]	[1,1,1,0]	[1,1,1,0]	[1,1,1,0]	[1,1,1,0]	[1,1,1,0]	[1,1,1,0]	[1,1,1,0]	[1,1,1,0]	[1,1,1,0]	[1,1,1,0]	[1,1,1,0]	[1,1,1,0]	[1,1,1,0]	[1,1,1,0]	[1,1,1,0]	[0,0,0,0]	[0,0,0,0]	[0,0,0,0]	[0,0,0,0]
Odontesthes hatcheri (Eigenmann, 1909)	NT	[0,0,0,0]	[0,0,0,0]	[0,0,0,0]	[0,0,0,0]	[0,0,0,0]	[0,0,0,0]	[0,0,0,0]	[0,0,0,0]	[0,0,0,0]	[0,0,0,0]	[0,0,0,0]	[0,0,0,0]	[0,0,0,0]	[0,0,0,0]	[0,0,0,0]	[0,0,0,0]	[0,0,0,0]	[0,0,0,0]	[1,1,1,1]	[1,1,1,1]
Odontesthes mauleanum (Steindachner, 1896)	VU	[0,0,0,0]	[0,0,0,0]	[0,0,0,0]	[1,1,1,0]	[1,1,1,0]	[1,1,1,0]	[1,1,1,0]	[1,1,1,0]	[1,1,1,0]	[1,1,1,0]	[1,1,1,0]	[1,1,1,0]	[1,1,1,0]	[1,1,1,0]	[1,1,1,0]	[1,1,1,0]	[0,0,0,0]	[0,0,0,0]	[0,0,0,0]	[0,0,0,0]
Percichthys melanops Girard, 1855	VU	[0,0,0,0]	[0,0,0,0]	[0,0,0,0]	[1,1,1,0]	[1,1,1,0]	[1,1,1,0]	[1,1,1,0]	[1,1,1,0]	[1,1,1,0]	[1,1,1,0]	[1,1,1,0]	[0,0,0,0]	[0,0,0,0]	[0,0,0,0]	[0,0,0,0]	[0,0,0,0]	[0,0,0,0]	[0,0,0,0]	[0,0,0,0]	[0,0,0,0]
Percichthys trucha (Valenciennes, 1833)	NT(VII to the north), LC(VIII to the south)	[0,0,0,0]	[0,0,0,0]	[0,0,0,0]	[1,1,1,1]	[1,1,1,1]	[1,1,1,1]	[1,1,1,1]	[1,1,1,1]	[1,1,1,1]	[1,1,1,1]	[1,1,1,1]	[1,1,1,1]	[1,1,1,1]	[1,1,1,1]	[1,1,1,1]	[1,1,1,1]	[1,1,1,1]	[0,0,0,0]	[0,0,0,0]	[1,1,1,1]
Percilia gillissi Girard, 1855	EN	[0,0,0,0]	[0,0,0,0]	[0,0,0,0]	[1,1,0,0]	[1,1,0,0]	[1,1,0,0]	[1,1,0,0]	[1,1,0,0]	[1,1,0,0]	[1,1,0,0]	[1,1,0,0]	[1,1,0,0]	[1,1,0,0]	[1,1,0,0]	[1,1,0,0]	[0,0,0,0]	[0,0,0,0]	[0,0,0,0]	[0,0,0,0]	[0,0,0,0]
Percilia irwini Eigenmann, 1928	EN	[0,0,0,0]	[0,0,0,0]	[0,0,0,0]	[0,0,0,0]	[0,0,0,0]	[0,0,0,0]	[0,0,0,0]	[0,0,0,0]	[0,0,0,0]	[1,1,0,0]	[1,1,0,0]	[0,0,0,0]	[0,0,0,0]	[0,0,0,0]	[0,0,0,0]	[0,0,0,0]	[0,0,0,0]	[0,0,0,0]	[0,0,0,0]	[0,0,0,0]
Trichomycterus areolatus (Valenciennes, 1833)	VU	[1,1,1,0]	[1,1,1,0]	[1,1,1,0]	[1,1,1,0]	[1,1,1,0]	[1,1,1,0]	[1,1,1,0]	[1,1,1,0]	[1,1,1,0]	[1,1,1,0]	[1,1,1,0]	[1,1,1,0]	[1,1,1,0]	[1,1,1,0]	[1,1,1,0]	[1,1,1,0]	[0,0,0,0]	[0,0,0,0]	[0,0,0,0]	[0,0,0,0]
Trichomycterus chiltoni (Eigenmann, 1927)	EN-R	[0,0,0,0]	[0,0,0,0]	[0,0,0,0]	[0,0,0,0]	[0,0,0,0]	[0,0,0,0]	[0,0,0,0]	[0,0,0,0]	[0,0,0,0]	[0,0,0,0]	[1,1,0,0]	[0,0,0,0]	[0,0,0,0]	[0,0,0,0]	[0,0,0,0]	[0,0,0,0]	[0,0,0,0]	[0,0,0,0]	[0,0,0,0]	[0,0,0,0]
Exotic species
Acipenser baeri Brandt, 1869		[0,0,0,0]	[0,0,0,0]	[0,0,0,0]	[0,0,0,0]	[0,1,1,1]	[0,0,0,0]	[0,0,0,0]	[0,0,0,0]	[0,0,0,0]	[0,0,0,0]	[0,0,0,0]	[0,0,0,0]	[0,0,0,0]	[0,0,0,0]	[0,0,0,0]	[0,0,0,0]	[0,0,0,0]	[0,0,0,0]	[0,1,0.0]	[0,0,0,0]
Acipenser transmontanus Richardson, 1836		[0,0,0,0]	[0,0,0,0]	[0,0,0,0]	[0,0,0,0]	[0,1,1,1]	[0,0,0,0]	[0,0,0,0]	[0,0,0,0]	[0,0,0,0]	[0,0,0,0]	[0,0,0,0]	[0,0,0,0]	[0,0,0,0]	[0,0,0,0]	[0,0,0,0]	[0,0,0,0]	[0,0,0,0]	[0,0,0,0]	[0,0,0,0]	[0,0,0,0]
Ameiurus melas (Rafinesque, 1820)		[0,0,0,0]	[0,0,0,0]	[0,0,0,0]	[0,0,0,0]	[0,0,0,0]	[0,0,0,0]	[0,0,0,0]	[0,1,1,1]	[0,1,1,1]	[0,0,0,0]	[0,0,0,0]	[0,0,0,0]	[0,0,0,0]	[0,0,0,0]	[0,0,0,0]	[0,0,0,0]	[0,0,0,0]	[0,0,0,0]	[0,0,0,0]	[0,0,0,0]
Ameiurus nebulosus Lesueur, 1819		[0,0,0,0]	[0,0,0,0]	[0,0,0,0]	[0,0,0,0]	[0,1,1,1]	[0,1,1,1]	[0,1,1,1]	[0,1,1,1]	[0,1,1,1]	[0,0,0,0]	[0,0,0,0]	[0,0,0,0]	[0,0,0,0]	[0,0,0,0]	[0,0,0,0]	[0,0,0,0]	[0,0,0,0]	[0,0,0,0]	[0,0,0,0]	[0,0,0,0]
Australoherus facetus (Jenyns, 1842)		[0,1,1,1]	[0,1,1,1]	[0,1,1,1]	[0,1,1,1]	[0,1,1,1]	[0,1,1,1]	[0,0,0,0]	[0,0,0,0]	[0,1,1,1]	[0,1,1,1]	[0,1,1,1]	[0,0,0,0]	[0,0,0,0]	[0,0,0,0]	[0,0,0,0]	[0,0,0,0]	[0,0,0,0]	[0,0,0,0]	[0,0,0,0]	[0,0,0,0]
Carassius auratus Linnaeus, 1758		[0,0,0,0]	[0,0,0,0]	[0,0,0,0]	[0,0,0,0]	[0,1,1,1]	[0,1,1,1]	[0,1,1,1]	[0,1,1,1]	[0,1,1,1]	[0,1,1,1]	[0,1,1,1]	[0,0,0,0]	[0,0,0,0]	[0,0,0,0]	[0,0,0,0]	[0,0,0,0]	[0,0,0,0]	[0,0,0,0]	[0,0,0,0]	[0,0,0,0]
Carassius carassius Linnaeus, 1758		[0,0,0,0]	[0,0,0,0]	[0,0,0,0]	[0,0,0,0]	[0,1,1,1]	[0,0,0,0]	[0,0,0,0]	[0,0,0,0]	[0,0,0,0]	[0,0,0,0]	[0,1,1,1]	[0,0,0,0]	[0,0,0,0]	[0,0,0,0]	[0,0,0,0]	[0,0,0,0]	[0,0,0,0]	[0,0,0,0]	[0,0,0,0]	[0,0,0,0]
Cheirodon interruptus (Jenyns, 1842)		[0,1,1,1]	[0,1,1,1]	[0,1,1,1]	[0,1,1,1]	[0,1,1,1]	[0,0,0,0]	[0,0,0,0]	[0,0,0,0]	[0,0,0,0]	[0,0,0,0]	[0,0,0,0]	[0,0,0,0]	[0,0,0,0]	[0,0,0,0]	[0,0,0,0]	[0,0,0,0]	[0,0,0,0]	[0,0,0,0]	[0,0,0,0]	[0,0,0,0]
Cnesterodon decemmaculatus (Jenyns, 1842)		[0,0,0,0]	[0,0,0,0]	[0,0,0,0]	[0,1,1,1]	[0,1,1,1]	[0,0,0,0]	[0,0,0,0]	[0,0,0,0]	[0,0,0,0]	[0,0,0,0]	[0,0,0,0]	[0,0,0,0]	[0,0,0,0]	[0,0,0,0]	[0,0,0,0]	[0,0,0,0]	[0,0,0,0]	[0,0,0,0]	[0,0,0,0]	[0,0,0,0]
Coregonus clupeaformis Mitchill, 1818		[0,0,0,0]	[0,0,0,0]	[0,0,0,0]	[0,0,0,0]	[0,0,0,0]	[0,0,0,0]	[0,0,0,0]	[0,0,0,0]	[0,0,0,0]	[0,1,1,1]	[0,1,1,1]	[0,0,0,0]	[0,0,0,0]	[0,0,0,0]	[0,0,0,0]	[0,0,0,0]	[0,0,0,0]	[0,0,0,0]	[0,0,0,0]	[0,0,0,0]
Ctenopharyngodon idella Cuvier & Valenciennes, 1884		[0,0,0,0]	[0,0,0,0]	[0,0,0,0]	[0,0,0,0]	[0,0,0,0]	[0,0,0,0]	[0,0,0,0]	[0,0,0,0]	[0,0,0,0]	[0,0,0,0]	[0,1,1,1]	[0,0,0,0]	[0,0,0,0]	[0,0,0,0]	[0,0,0,0]	[0,0,0,0]	[0,0,0,0]	[0,0,0,0]	[0,0,0,0]	[0,0,0,0]
Cyprinus carpio Linnaeus, 1758		[0,1,1,1]	[0,1,1,1]	[0,1,1,1]	[0,1,1,1]	[0,1,1,1]	[0,1,1,1]	[0,1,1,1]	[0,1,1,1]	[0,1,1,1]	[0,1,1,1]	[0,1,1,1]	[0,1,1,1]	[0,1,1,1]	[0,1,1,1]	[0,1,1,1]	[0,0,0,0]	[0,0,0,0]	[0,0,0,0]	[0,0,0,0]	[0,0,0,0]
Gambusia affinis Baird & Girard, 1853		[0,1,1,1]	[0,1,1,1]	[0,1,1,1]	[0,1,1,1]	[0,1,1,1]	[0,1,1,1]	[0,1,1,1]	[0,1,1,1]	[0,1,1,1]	[0,1,1,1]	[0,1,1,1]	[0,1,1,1]	[0,1,1,1]	[0,1,1,1]	[0,1,1,1]	[0,1,1,1]	[0,0,0,0]	[0,0,0,0]	[0,0,0,0]	[0,0,0,0]
Gambusia holbrooki Girard, 1859		[0,1,1,1]	[0,1,1,1]	[0,1,1,1]	[0,1,1,1]	[0,1,1,1]	[0,1,1,1]	[0,1,1,1]	[0,1,1,1]	[0,1,1,1]	[0,1,1,1]	[0,1,1,1]	[0,1,1,1]	[0,1,1,1]	[0,1,1,1]	[0,1,1,1]	[0,1,1,1]	[0,0,0,0]	[0,0,0,0]	[0,0,0,0]	[0,0,0,0]
Ictalurus punctatus Rafinesque, 1818		[0,0,0,0]	[0,0,0,0]	[0,0,0,0]	[0,0,0,0]	[0,0,0,0]	[0,0,0,0]	[0,1,1,1]	[0,1,1,1]	[0,0,0,0]	[0,0,0,0]	[0,0,0,0]	[0,0,0,0]	[0,0,0,0]	[0,0,0,0]	[0,0,0,0]	[0,0,0,0]	[0,0,0,0]	[0,0,0,0]	[0,0,0,0]	[0,0,0,0]
Jenynsia multidentate Jenyns, 1841		[0,0,0,0]	[0,0,0,0]	[0,0,0,0]	[0,0,0,0]	[0,1,1,1]	[0,0,0,0]	[0,0,0,0]	[0,0,0,0]	[0,0,0,0]	[0,0,0,0]	[0,0,0,0]	[0,0,0,0]	[0,0,0,0]	[0,0,0,0]	[0,0,0,0]	[0,0,0,0]	[0,0,0,0]	[0,0,0,0]	[0,0,0,0]	[0,0,0,0]
Odontesthes bonariensis Valenciennes, 1835		[0,0,0,0]	[0,1,1,1]	[0,1,1,1]	[0,1,1,1]	[0,1,1,1]	[0,1,1,1]	[0,1,1,1]	[0,1,1,1]	[0,1,1,1]	[0,1,1,1]	[0,1,1,1]	[0,1,1,1]	[0,1,1,1]	[0,1,1,1]	[0,1,1,1]	[0,0,0,0]	[0,0,0,0]	[0,0,0,0]	[0,0,0,0]	[0,0,0,0]
Oncorhynchus gorbuscha Walbaum, 1792		[0,0,0,0]	[0,0,0,0]	[0,0,0,0]	[0,0,0,0]	[0,0,0,0]	[0,0,0,0]	[0,0,0,0]	[0,0,0,0]	[0,0,0,0]	[0,0,0,0]	[0,0,0,0]	[0,0,0,0]	[0,0,0,0]	[0,0,0,0]	[0,0,0,0]	[0,0,0,0]	[0,0,0,0]	[0,1,1,1]	[0,1,1,1]	[0,0,0,0]
Oncorhynchus keta Walbaum, 1792		[0,0,0,0]	[0,0,0,0]	[0,0,0,0]	[0,0,0,0]	[0,0,0,0]	[0,0,0,0]	[0,0,0,0]	[0,0,0,0]	[0,0,0,0]	[0,0,0,0]	[0,0,0,0]	[0,0,0,0]	[0,0,0,0]	[0,0,0,0]	[0,0,0,0]	[0,0,0,0]	[0,0,0,0]	[0,0,0,0]	[0,1,1,1]	[0,0,0,0]
Oncorhynchus kisutch (Walbaum, 1792)		[0,0,0,0]	[0,0,0,0]	[0,0,0,0]	[0,0,0,0]	[0,0,0,0]	[0,0,0,0]	[0,0,0,0]	[0,0,0,0]	[0,0,0,0]	[0,0,0,0]	[0,0,0,0]	[0,0,0,0]	[0,0,0,0]	[0,0,0,0]	[0,0,0,0]	[0,1,1,1]	[0,1,1,1]	[0,1,1,1]	[0,1,1,1]	[0,1,1,1]
Oncorhynchus masou (Brevoort, 1856)		[0,0,0,0]	[0,0,0,0]	[0,0,0,0]	[0,0,0,0]	[0,0,0,0]	[0,0,0,0]	[0,0,0,0]	[0,0,0,0]	[0,0,0,0]	[0,0,0,0]	[0,0,0,0]	[0,0,0,0]	[0,0,0,0]	[0,0,0,0]	[0,0,0,0]	[0,0,0,0]	[0,0,0,0]	[0,0,0,0]	[0,0,0,0]	[0,1,1,1]
Oncorhynchus mykiss (Walbaum, 1792)		[0,1,1,1]	[0,1,1,1]	[0,1,1,1]	[0,1,1,1]	[0,1,1,1]	[0,1,1,1]	[0,1,1,1]	[0,1,1,1]	[0,1,1,1]	[0,1,1,1]	[0,1,1,1]	[0,1,1,1]	[0,1,1,1]	[0,1,1,1]	[0,1,1,1]	[0,1,1,1]	[0,1,1,1]	[0,1,1,1]	[0,1,1,1]	[0,1,1,1]
Oncorhynchus nerka (Walbaum, 1792)		[0,0,0,0]	[0,0,0,0]	[0,0,0,0]	[0,0,0,0]	[0,0,0,0]	[0,0,0,0]	[0,0,0,0]	[0,0,0,0]	[0,0,0,0]	[0,0,0,0]	[0,0,0,0]	[0,0,0,0]	[0,0,0,0]	[0,0,0,0]	[0,0,0,0]	[0,0,0,0]	[0,0,0,0]	[0,0,0,0]	[0,1,1,1]	[0,0,0,0]
Oncorhynchus tshawytscha (Walbaum, 1792)		[0,0,0,0]	[0,0,0,0]	[0,0,0,0]	[0,0,0,0]	[0,0,0,0]	[0,0,0,0]	[0,0,0,0]	[0,0,0,0]	[0,0,0,0]	[0,0,0,0]	[0,0,0,0]	[0,1,1,1]	[0,1,1,1]	[0,1,1,1]	[0,1,1,1]	[0,1,1,1]	[0,1,1,1]	[0,1,1,1]	[0,1,1,1]	[0,1,1,1]
Salmo salar Linnaeus, 1758		[0,0,0,0]	[0,0,0,0]	[0,0,0,0]	[0,0,0,0]	[0,0,0,0]	[0,0,0,0]	[0,0,0,0]	[0,0,0,0]	[0,0,0,0]	[0,0,0,0]	[0,0,0,0]	[0,0,0,0]	[0,0,0,0]	[0,1,1,1]	[0,1,1,1]	[0,1,1,1]	[0,1,1,1]	[0,1,1,1]	[0,1,1,1]	[0,1,1,1]
Salmo trutta Linnaeus, 1758		[0,1,1,1]	[0,1,1,1]	[0,1,1,1]	[0,1,1,1]	[0,1,1,1]	[0,1,1,1]	[0,1,1,1]	[0,1,1,1]	[0,1,1,1]	[0,1,1,1]	[0,1,1,1]	[0,1,1,1]	[0,1,1,1]	[0,1,1,1]	[0,1,1,1]	[0,1,1,1]	[0,1,1,1]	[0,1,1,1]	[0,1,1,1]	[0,1,1,1]
Salvelinus fontinalis (Mitchill, 1814)		[0,0,0,0]	[0,0,0,0]	[0,0,0,0]	[0,1,1,1]	[0,0,0,0]	[0,0,0,0]	[0,0,0,0]	[0,0,0,0]	[0,0,0,0]	[0,0,0,0]	[0,0,0,0]	[0,0,0,0]	[0,0,0,0]	[0,0,0,0]	[0,0,0,0]	[0,1,1,1]	[0,1,1,1]	[0,1,1,1]	[0,1,1,1]	[0,1,1,1]
Tinca tinca (Linnaeus, 1758)		[0,0,0,0]	[0,0,0,0]	[0,0,0,0]	[0,1,1,1]	[0,1,1,1]	[0,0,0,0]	[0,0,0,0]	[0,0,0,0]	[0,0,0,0]	[0,0,0,0]	[0,1,1,1]	[0,0,0,0]	[0,0,0,0]	[0,0,0,0]	[0,0,0,0]	[0,0,0,0]	[0,0,0,0]	[0,0,0,0]	[0,0,0,0]	[0,0,0,0]
