# Supplementary material for: Covariation of taxonomic and functional facets of β-diversity in Chilean freshwater fish assemblages: Implications for current and future processes of biotic homogenization
Source: PLoS One. 2023 Feb 9;18(2):e0281483. doi: 10.1371/journal.pone.0281483 (PMC9910725; doi:10.1371/journal.pone.0281483)
Supplement: S2 Table — Native and exotic fish traits and functional roles from Rojas et al. (2020) (https://doi.org/10.1016/j.gecco.2020.e01355). (XLSX) [file pone.0281483.s002.xlsx]

## Sheet: Supplemental 2
S2 Table. Functional traits used to describe fish functional diversity. Native and exotic fish traits and functional roles from Rojas et al. (2020) (https://doi.org/10.1016/j.gecco.2020.e01355).
Functional traits	Type of variable	State of character	Values
Body size	Continuous	Maximum standard adult length	Length (mm)
Migration	Ordinal	No migration	1
		Potadrome	2
		Diadrome anadrome	3
		Diadrome amphidrome	4
		Catadrome	5
Adult diet	Ordinal	Invertivore	1
		Invertivore - Herbivore	2
		Invertivore – Herbivore – Piscivore	3
		Invertivore –occasionally Piscivore	4
		Generalist carnivore (includes invertebrates, fish, amphibians, and/or mammals)	5
Preferential position of adults in the water column	Ordinal	Demersal	1
		Pelagic	2
		< 500	1
Fecundity (egg number)	Ordinal	500 – 1,000	2
		1,000-2,000	3
		2,000-10,000	4
