# Supplementary material for: Covariation of taxonomic and functional facets of β-diversity in Chilean freshwater fish assemblages: Implications for current and future processes of biotic homogenization
Source: PLoS One. 2023 Feb 9;18(2):e0281483. doi: 10.1371/journal.pone.0281483 (PMC9910725; doi:10.1371/journal.pone.0281483)
Supplement: S3 Table — (XLSX) [file pone.0281483.s003.xlsx]

## Sheet: Material 3
S3 Table. Native and exotic fish traits and functional roles.
Native species	body length (mm)	Migration	Adult diet	Preferential position of adults in water column	Fecundity (egg number)
Aplochiton marinus Eigenmann, 1928	180	4	1	1	3
Aplochiton taeniatus Jenyns, 1842	334	4	1	1	3
Aplochiton zebra (Jenyns, 1842)	278	4	1	1	3
Basilichthys microlepidotus (Jenyns,1841)	400	1	2	2	3
Brachygalaxias bullocki (Regan, 1908)	55	1	1	1	1
Brachygalaxias gothei Busse, 1982	35	1	1	1	1
Bullockia maldonadoi (Eigenmann, 1928)	57	1	1	1	2
Cheirodon australe Eigenmann, 1928	50	1	2	1	1
Cheirodon galusdae Eigenmann, 1928	59	1	2	1	1
Cheirodon kiliani Campos, 1982	30	1	2	1	1
Cheirodon pisciculus Girard, 1855	55	1	2	1	1
Diplomystes camposensis Arratia, 1987	250	1	1	1	1
Diplomystes chilensis (Molina, 1782)	230	1	1	1	1
Diplomystes incognitus Arratia& Quezada-Romegialli, 2017	153	1	1	1	1
Olivaichthys viedmensis (Mac Donagh, 1931)	324	1	1	1	1
Diplomystes nahuelbutaensis Arratia, 1987	260	1	1	1	1
Galaxias globiceps Eigenmann, 1928	107	1	1	1	4
Galaxias maculatus (Jenyns, 1842)	190	5	1	1	3
Galaxias platei Steindachner, 1898	309	4	4	1	4
Hatcheria macraei (Girard, 1855)	208	1	1	1	2
Nematogenys inermis (Guichenot, 1848)	407	1	1	1	1
Odontesthes brevianalis (Günther, 1880)	230	1	1	1	4
Odontesthes hatcheri (Eigenmann, 1909)	250	1	2	1	4
Odontesthe smauleanum (Steindachner, 1896)	110	1	3	1	4
Percichthys melanops Girard, 1855	200	1	1	1	1
Percichthys trucha (Valenciennes, 1833)	400	1	4	1	1
Percichthys chilensis Girard, 1855	400	1	4	1	1
Percilia gillissi Girard, 1855*	90	1	1	1	1
Percilia irwini Eigenmann, 1928	96	1	1	1	1
Trichomycterus areolatus (Valenciennes, 1833)	116	1	1	1	2
Trichomycterus chiltoni (Eigenmann, 1927)	170	1	1	1	2
Exotic species
Acipenser transmontanus Richardson, 1836	6100	3	5	1	4
Acipenser baeri Brand, 1869	2000	3	5	1	4
Ameiurus melas (Rafinesque, 1820)	660	4	3	1	3
Ameiurus nebulosus Lesueur, 1819	550	1	3	1	3
Australoherus facetus (Jenyns, 1842)	190	1	3	1	1
Carassius auratus Linnaeus, 1758	480	2	3	1	4
Carassius carassius Linnaeus, 1758	640	2	3	1	4
Cheirodon interruptus (Jenyns, 1842)	60	1	2	1	1
Cnesterodon decemmaculatus (Jenyns, 1842)	45	1	2	1	5
Coregonus clupeaformis Mitchill, 1818	1000	3	5	1	4
Ctenopharyngodon idella Cuvier & Valenciennes, 1884	1500	2	2	1	4
Cyprinus carpio Linnaeus, 1758	1200	2	2	1	4
Gambusia affinis Baird & Girard, 1853	70	2	2	1	5
Gambusia holbrooki Girard, 1859	80	2	2	1	5
Ictalurus punctatus Rafinesque, 1818	1320	1	5	1	3
Jenynsia multidentate Jenyns, 1841	88	1	2	1	5
Odontesthes bonariensis Valenciennes, 1835	500	1	5	2	4
Oncorhynchus gorbuscha Walbaum, 1792	760	3	5	1	5
Oncorhynchus keta Walbaum, 1792	1000	3	5	1	3
Oncorhynchus kisutch (Walbaum, 1792)	1080	3	5	1	3
Oncorhynchus masou (Brevoort, 1856)	790	3	5	1	3
Oncorhynchus mykiss (Walbaum, 1792)	1220	3	5	1	3
Oncorhynchus nerka (Walbaum, 1792)	840	3	5	2	3
Oncorhynchus tshawytscha (Walbaum, 1792)	1500	3	5	1	4
Salmo salar Linnaeus, 1758	1500	3	5	1	4
Salmo trutta Linnaeus, 1758	1400	3	5	2	3
Salvelinus fontinalis (Mitchill, 1814)	860	3	5	1	1
Tinca tinca (Linnaeus, 1758)	700	2	3	1	4
